# Supplementary material for: Mulberry-based bio-reclamation of salinity-degraded landscapes
Source: iScience. 2026 Jun 30;29(7):116566. doi: 10.1016/j.isci.2026.116566 (PMC13378383; doi:10.1016/j.isci.2026.116566)
Supplement: Table S1. Harmonized Dataset Used for AI-Based Modelling of Mulberry Salinity Tolerance [file mmc1.csv]

Experiment_ID	Location	Genotypes_involved	Salinity_stressor	Key_parameters
Literature_Survey_1	Various (India)	English Black; C776; Kolitha-3; Rotundiloba; others	NaCl (controlled)	Growth, Chlorophyll, Yield
Field_Trial_1	Coastal West Bengal	English Black; Kolitha-3; C776; Local selections	Natural saline field conditions	Leaf yield, Soil EC
InVitro_Collection_1	Laboratory	S34; K2; multiple accessions	NaCl (in vitro)	Germination, Growth
Breeding_Hybrids_2010	Institutional Breeding	SR1; SR2; SR3 hybrids	NaCl (ex vitro)	Morphology, Biochemistry
