# Supplementary material for: Mulberry-based bio-reclamation of salinity-degraded landscapes
Source: iScience. 2026 Jun 30;29(7):116566. doi: 10.1016/j.isci.2026.116566 (PMC13378383; doi:10.1016/j.isci.2026.116566)
Supplement: Table S2. Cross-Validation Performance Metrics of Random Forest and Deep Neural Network Models [file mmc2.csv]

Model	R2_test	RMSE_test	MAE_test
Random Forest	0.783	0.948	0.737
Multilayer Perceptron	0.857	0.769	0.64
