# Supplementary material for: Mulberry-based bio-reclamation of salinity-degraded landscapes
Source: iScience. 2026 Jun 30;29(7):116566. doi: 10.1016/j.isci.2026.116566 (PMC13378383; doi:10.1016/j.isci.2026.116566)
Supplement: Table S3. SHAP-Based Feature Importance Rankings for Predictors of Mulberry Salinity Tolerance [file mmc3.csv]

Feature	Mean_abs_contribution
EC_dS_m	1.3547
Organic_matter_pct	0.6682
Cl_pct	0.365
SAR	0.0584
pH	0.0386
Exchangeable_Na_pct	0.0339
Irrigation_intensity	0.0306
Depth_cm	0.0296
Genotype_Kolitha-3	0.0152
Genotype_Local	0.0065
Genotype_Rotundiloba	0.0032
Genotype_K2	0.0032
Genotype_English Black	0.0019
Genotype_S34	0.0011
