# Supplementary material for: Mulberry-based bio-reclamation of salinity-degraded landscapes
Source: iScience. 2026 Jun 30;29(7):116566. doi: 10.1016/j.isci.2026.116566 (PMC13378383; doi:10.1016/j.isci.2026.116566)
Supplement: Table S4. Observed–Predicted Performance Statistics and Residual Analysis of the AI-Based Salinity Tolerance Models [file mmc4.csv]

Observed_tolerance	Predicted_RF	Predicted_MLP
5.062225803	5.484891092	5.573594869
7.432427796	7.094873313	7.387912518
5.792582353	5.296281041	6.330243368
6.059927956	6.749908431	6.315333282
6.684656921	6.130294088	6.596033531
4.106114883	3.16505173	3.994052415
2.173778202	2.537524614	2.993863589
3.370297976	2.799025428	3.138759695
5.556413129	3.778960259	6.333591325
4.919682612	3.717381528	5.050857489
6.941361307	6.175782856	6.024260303
1.781005266	2.178423314	2.940434919
1.494318786	2.853738385	2.1430761
6.464741667	6.290386972	7.169982769
3.139345645	3.28916523	3.399882535
6.756233135	6.046817685	7.202258242
5.246250488	5.091308747	5.632591571
6.490977323	6.878525246	6.126833351
5.440896313	5.145293227	5.328452342
5.147445642	6.017645808	5.980740417
6.690884077	6.559912506	6.059384443
5.303401361	5.528206323	5.012968357
8.728985109	7.015269459	8.075414921
4.694140344	3.681816585	3.621546616
3.624103157	2.980916032	1.857536186
3.476389	3.958495255	3.011653055
5.904036765	6.136077006	5.960386524
2.537484136	3.59989814	3.94238588
5.978083942	4.771432955	4.642829738
9.215344782	7.641891849	8.055808307
5.131765999	4.003572163	4.775488484
5.687033441	4.747569903	5.140651186
2.66436598	2.379865763	1.711940568
5.781499948	3.911663439	5.763358603
0.932544156	2.222296785	1.981452144
0.719787672	1.126236051	0.427341179
9.991242065	6.876241295	9.027412767
5.443168553	3.958516538	4.707728098
5.987259845	5.946226269	6.837331808
1.906117569	2.702793944	2.960549567
6.614872751	7.02694614	6.922853492
1.977950404	2.533019523	1.372727053
3.614194047	4.034522509	5.153046056
4.865257174	4.815956781	4.151060519
3.25245216	4.768273422	4.484364289
5.425179165	5.766093574	5.457719239
4.982528972	5.289202235	5.245467195
6.591201343	6.702679037	7.622632055
6.642180314	6.149258282	6.249568054
3.925816893	3.518949439	3.043432816
